# Supplementary material for: Saccharomyces cerevisiae DJ-1 paralogs maintain genome integrity through glycation repair of nucleic acids and proteins
Source: eLife. 2023 Aug 7;12:e88875. doi: 10.7554/eLife.88875 (PMC10431920; doi:10.7554/eLife.88875)
Supplement: Figure 1—source data 1. [file elife-88875-fig1-data1.zip › Figure 1B graph.xlsx]

## Sheet: Sheet1
	Figure 1B Normalized densitomeric values
	WT	∆glo1	∆31	∆32	∆33	∆34
	1	6.34302	3.78519	3.50562	3.65069	3.76014
	1.06353	6.14125	3.7355	3.43701	3.57857	3.87474
	1.01894	6.02013	3.93219	3.52039	3.51823	3.67355
