# Supplementary material for: Saccharomyces cerevisiae DJ-1 paralogs maintain genome integrity through glycation repair of nucleic acids and proteins
Source: eLife. 2023 Aug 7;12:e88875. doi: 10.7554/eLife.88875 (PMC10431920; doi:10.7554/eLife.88875)
Supplement: Figure 1—source data 3. [file elife-88875-fig1-data3.zip › Figure 1D graph.xlsx]

## Sheet: Sheet1
	Figure 1D Normalized densitomeric values
	WT	∆glo1	∆31/32	∆32/33	∆33/34	∆T	∆Q
	1	6.63296	1.64077	1.2	1.34071	0.9321
	0.983	5.432	1.987	0.99	1.321	1.211
	0.97	5.9987	2.143	0.982	0.992	1.312
