# Supplementary material for: Saccharomyces cerevisiae DJ-1 paralogs maintain genome integrity through glycation repair of nucleic acids and proteins
Source: eLife. 2023 Aug 7;12:e88875. doi: 10.7554/eLife.88875 (PMC10431920; doi:10.7554/eLife.88875)
Supplement: Figure 1—source data 4. [file elife-88875-fig1-data4.zip]

Archive with 3 entries (3 files):
- Figure 1E Cropped labelled.tif
- Figure 1E Original uncropped.tif
- Figure 1E graph.xlsx
