# Supplementary material for: Saccharomyces cerevisiae DJ-1 paralogs maintain genome integrity through glycation repair of nucleic acids and proteins
Source: eLife. 2023 Aug 7;12:e88875. doi: 10.7554/eLife.88875 (PMC10431920; doi:10.7554/eLife.88875)
Supplement: Figure 1—source data 4. [file elife-88875-fig1-data4.zip › Figure 1E graph.xlsx]

## Sheet: Sheet1
	Figure 1E Normalized densitomeric values
	WT	∆glo1	∆31/32	∆32/33	∆33/34	∆T	∆Q
	1	8.30343	1.6646	1.66573	3.3179	2.09193	2.943
	1.04	7.63	2.678	2.987	2.552	2.987	2.956
	0.98	7.86	1.987	1.852	1.986	2.532	2.674
