# Supplementary material for: Saccharomyces cerevisiae DJ-1 paralogs maintain genome integrity through glycation repair of nucleic acids and proteins
Source: eLife. 2023 Aug 7;12:e88875. doi: 10.7554/eLife.88875 (PMC10431920; doi:10.7554/eLife.88875)
Supplement: Figure 2—source data 2. [file elife-88875-fig2-data2.zip › Figure 2B graph.xlsx]

## Sheet: Sheet1
	Figure 2B Normalized densitomeric values
	WT	∆glo1	∆31/32	∆32/33	∆33/34	∆T	∆Q
	1	8.20528	7.95169	8.5858	7.66359	14.2966	16.3653
	1.3	6.70982	6.99832	7.85279	6.53798	13.279	15.0811
	0.97	7.35892	7.14178	6.93153	8.0238	14.8322	16.6313
