# Supplementary material for: Saccharomyces cerevisiae DJ-1 paralogs maintain genome integrity through glycation repair of nucleic acids and proteins
Source: eLife. 2023 Aug 7;12:e88875. doi: 10.7554/eLife.88875 (PMC10431920; doi:10.7554/eLife.88875)
Supplement: Figure 2—source data 3. [file elife-88875-fig2-data3.zip › Figure 2C graph.xlsx]

## Sheet: Sheet1
	Figure 2C Normalized densitomeric values
	WT	∆glo1	∆31	∆32	∆33	∆34
	1	15.7256	7.59621	6.35934	7.25195	4.82465
	1.03	14.72	6.635	6.214	6.8701	6.6728
	0.98	15.023	7.0321	7.1945	7.6268	7.4213
