# Supplementary material for: Saccharomyces cerevisiae DJ-1 paralogs maintain genome integrity through glycation repair of nucleic acids and proteins
Source: eLife. 2023 Aug 7;12:e88875. doi: 10.7554/eLife.88875 (PMC10431920; doi:10.7554/eLife.88875)
Supplement: Figure 2—source data 6. [file elife-88875-fig2-data6.zip › Figure 2F graph.xlsx]

## Sheet: Sheet1
	FIGURE 2F AREA UNDER THE CURVE VALUES
	WT-GO	WT+GO	∆Q-GO	∆Q+GO
	1.333	1.27764	1.45102	0.857478
	1.41308	1.3202	1.12982	0.845766
