# Supplementary material for: Saccharomyces cerevisiae DJ-1 paralogs maintain genome integrity through glycation repair of nucleic acids and proteins
Source: eLife. 2023 Aug 7;12:e88875. doi: 10.7554/eLife.88875 (PMC10431920; doi:10.7554/eLife.88875)
Supplement: Figure 3—source data 3. [file elife-88875-fig3-data3.zip › Figure 3D graph.xlsx]

## Sheet: Sheet1
	Figure 3D Normalized densitomeric values
	WT	∆Q	∆Q/31↑	∆Q/32↑	∆Q/33↑	∆Q/34↑
	0.999993	4.59296	2.29638	1.84634	2.11289	3.10835
	0.9421	4.6529	2.5987	2.5321	2.3961	2.4695
	1.031	4.7431	2.3467	2.1653	2.021	2.8421
