# Supplementary material for: Saccharomyces cerevisiae DJ-1 paralogs maintain genome integrity through glycation repair of nucleic acids and proteins
Source: eLife. 2023 Aug 7;12:e88875. doi: 10.7554/eLife.88875 (PMC10431920; doi:10.7554/eLife.88875)
Supplement: Figure 4—source data 5. [file elife-88875-fig4-data5.zip › Figure 4F graph.xlsx]

## Sheet: Sheet1
	FIGURE 4F			Relative
				Methylglyoxalase Activity
		BSA	Hsp31	31 C138A
		0.24	1.11	0.32
		0.15	1.02	0.21
		0.21	1.09	0.19
