# Supplementary material for: Saccharomyces cerevisiae DJ-1 paralogs maintain genome integrity through glycation repair of nucleic acids and proteins
Source: eLife. 2023 Aug 7;12:e88875. doi: 10.7554/eLife.88875 (PMC10431920; doi:10.7554/eLife.88875)
Supplement: Figure 5—figure supplement 1—source data 2. [file elife-88875-fig5-figsupp1-data2.zip]

Archive with 2 entries (2 files):
- Figure S5B Cropped labelled.tif
- Figure S5B Original uncropped.tif
