# Supplementary material for: Saccharomyces cerevisiae DJ-1 paralogs maintain genome integrity through glycation repair of nucleic acids and proteins
Source: eLife. 2023 Aug 7;12:e88875. doi: 10.7554/eLife.88875 (PMC10431920; doi:10.7554/eLife.88875)
Supplement: Figure 7—figure supplement 1—source data 2. [file elife-88875-fig7-figsupp1-data2.zip › Graph S7B.xlsx]

## Sheet: Sheet1
		Figure S7B
		31 MG-	31MG+
		1	3.01925
		1	2.5714
		1	2.86643
