# Supplementary material for: Saccharomyces cerevisiae DJ-1 paralogs maintain genome integrity through glycation repair of nucleic acids and proteins
Source: eLife. 2023 Aug 7;12:e88875. doi: 10.7554/eLife.88875 (PMC10431920; doi:10.7554/eLife.88875)
Supplement: Figure 8—source data 1. [file elife-88875-fig8-data1.zip › Graph 8B.xlsx]

## Sheet: Sheet1
				Figure 8B
			WT GO-		WT GO+		∆Q GO-		∆Q GO+
			1	0.942274	0.972794	0.96356	1.57404	1.5734	1.78831	1.77793
