# Supplementary material for: Saccharomyces cerevisiae DJ-1 paralogs maintain genome integrity through glycation repair of nucleic acids and proteins
Source: eLife. 2023 Aug 7;12:e88875. doi: 10.7554/eLife.88875 (PMC10431920; doi:10.7554/eLife.88875)
Supplement: Figure 8—source data 2. [file elife-88875-fig8-data2.zip › Graph 8C.xlsx]

## Sheet: Sheet1
					Figure 8C
				WT GO-		WT GO+		∆Q GO-		∆Q GO+
				1	1	0.731621	0.839339	1.43644	1.71353	0.616862	0.682664
