# Supplementary material for: Saccharomyces cerevisiae DJ-1 paralogs maintain genome integrity through glycation repair of nucleic acids and proteins
Source: eLife. 2023 Aug 7;12:e88875. doi: 10.7554/eLife.88875 (PMC10431920; doi:10.7554/eLife.88875)
Supplement: Figure 8—source data 3. [file elife-88875-fig8-data3.zip › Graph 8D.xlsx]

## Sheet: Sheet1
		Figure 8D
		WT	∆Q
		1	0.61
		1	0.574815
		1	0.632308
